# Supplementary material for: The Effect of Chronic Wasting Disease on Resident Deer Hunting Permit Demand in Wisconsin
Source: Animals (Basel). 2019 Dec 7;9(12):1096. doi: 10.3390/ani9121096 (PMC6941111; doi:10.3390/ani9121096)
Supplement: Supplementary file 1 [file animals-09-01096-s001.zip]

Archive with 4 entries (4 files):
- Supplemental Material.docx
- Data_and_code/README.txt
- Data_and_code/WI_Deer_Permit_Sales_Data.dta
- Data_and_code/WI_Deer_Script.do
