# Supplementary material for: The Effect of Chronic Wasting Disease on Resident Deer Hunting Permit Demand in Wisconsin
Source: Animals (Basel). 2019 Dec 7;9(12):1096. doi: 10.3390/ani9121096 (PMC6941111; doi:10.3390/ani9121096)
Supplement: Supplementary file 1 [file animals-09-01096-s001.zip › Data_and_code/README.txt]

This readme file describes the data used in estimating models 1-6 in 

"The Effect of Chronic Wasting Disease on Resident Deer Hunting Permit Demand in Wisconsin" 

by Dane Erickson, Carson Reeling, and John Lee, Department of Agricultural Economics, Purdue University.

____________________________________________________________________________________________________________________________________________________
Variable			Description									Source (see reference list in paper)
____________________________________________________________________________________________________________________________________________________

year				Calendar year									--
rLTPS				Number of resident licenses, tags, permits and stamps sold to WI residents	[15-16]
nrLTPS				Number of resident licenses, tags, permits and stamps sold to nonresidents	[15-16]
CPI				Consumer price index								[17]
q_gun				Quantity of firearm deer permits sold						[14]
q_bow				Quantity of archery deer permits sold						[14]
p_gun				Nominal price of firearm deer permit						[1]	
p_bow				Nominal price of archery deer permit						[1]
pop				Wisconsin population								[19]
CWD				Binary variable = 1 if CWD is present, = 0 otherwise				--
inc_reap			Mean per capita income, Wisconsin ($US 2012)					[18]
____________________________________________________________________________________________________________________________________________________

Author contact:

Carson Reeling
Purdue University
Department of Agricultural Economics
creeling@purdue.edu 
